# Supplementary material for: The induced knockdown of GmCAD receptor protein encoding gene in Galleria mellonella decreased the insect susceptibility to a Photorhabdus akhurstii oral toxin
Source: Virulence. 2021 Dec 9;12(1):2957–71. doi: 10.1080/21505594.2021.2006996 (PMC8667893; doi:10.1080/21505594.2021.2006996)
Supplement: Supplemental Material [file KVIR_A_2006996_SM0821.zip]

Archive with 3 entries (2 files):
- supplementary/
- supplementary/Supplementary_Figures_revised.docx
- supplementary/Supplementary_Tables.docx
